# Supplementary material for: Colonoscopy polyp classification via enhanced scattering wavelet Convolutional Neural Network
Source: PLoS One. 2024 Oct 11;19(10):e0302800. doi: 10.1371/journal.pone.0302800 (PMC11469526; doi:10.1371/journal.pone.0302800)
Supplement: S1 File — (ZIP) [file pone.0302800.s001.zip]

Archive with 24 entries (24 files):
- experiment Result/DenseNet201.png
- experiment Result/DenseNet2010225.png
- experiment Result/ESWCNN.eps
- experiment Result/performence0202.txt
- experiment Result/performence0217.txt
- experiment Result/ResNet101.png
- experiment Result/ResNet1010224.png
- experiment Result/resnet101-1.eps
- experiment Result/resnet101-2.eps
- experiment Result/resnet101-3.eps
- experiment Result/resnet101-4.eps
- experiment Result/resnet101-5.eps
- experiment Result/resnet201-1.eps
- experiment Result/resnet201-2.eps
- experiment Result/resnet201-3.eps
- experiment Result/resnet201-4.eps
- experiment Result/resnet201-5.eps
- experiment Result/ResNet50.png
- experiment Result/ResNet500224.png
- experiment Result/resnet50-1.eps
- experiment Result/resnet50-2.eps
- experiment Result/resnet50-3.eps
- experiment Result/resnet50-4.eps
- experiment Result/resnet50-5.eps
