# Supplementary material for: Colonoscopy polyp classification via enhanced scattering wavelet Convolutional Neural Network
Source: PLoS One. 2024 Oct 11;19(10):e0302800. doi: 10.1371/journal.pone.0302800 (PMC11469526; doi:10.1371/journal.pone.0302800)
Supplement: S1 File — (ZIP) [file pone.0302800.s001.zip › experiment Result/performence0202.txt]

[DWT+PCA]+LSTM(k=12) 
n-fold cross-validation (n=5) 
LearnRate=0.0015
Test=ALL
acc =

    0.8816    0.9079    0.8816    0.9013    0.8947
Hyp: sensitivity=0.9048  spesificity=0.8909  ACC= 0.9605
Ser:sensitivity=0.8333  spesificity=0.9098   ACC= 0.9342
Ade:sensitivity=0.9125  spesificity=0.8750  ACC=0.8947

[DWT+PCA]+LSTM(k=12)
XTest=XTrain
LearnRate=0.0015
acc =
    0.9590    0.9421    0.9339    0.9426    0.9180
Hyp: sensitivity= 0.9706  spesificity=0.9318  ACC= 0.9672
Ser:sensitivity=1  spesificity=0.9286   ACC= 0.9754
Ade:sensitivity=0.9062  spesificity=0.9828  ACC=0.9426

[DWT+PCA]+LSTM(k=12)
XTest=only Test
LearnRate=0.0015
acc =

    0.4333    0.6129    0.5806    0.6667    0.7000
Hyp: sensitivity= 0.7500  spesificity=0.6818  ACC= 0.9
Ser:sensitivity=0.3333  spesificity=0.7917  ACC= 0.8
Ade:sensitivity= 0.8125  spesificity=0.5714  ACC=0.7000

colo total img:  date 0208
28*28 0.9 train 0.1 test
total acc=0.8583
Hyp: sensitivity=  0.8684  spesificity=0.8750  ACC=  0.8250
Ser:sensitivity=0.9688  spesificity=0.8182  ACC= 0.7750
Ade:sensitivity= 0.7800  spesificity=0.8000  ACC=0.9750
time=716s

[CNN]
28*28  train 0.8 test 0.2
total acc=0.9750
Hyp: sensitivity= 0.9500  spesificity= 0.9875  ACC=  0.9870
Ser:sensitivity=1  spesificity= 0.9625  ACC=0.9524
Ade:sensitivity= 0.9750  spesificity=0.9750  ACC=0.9873
time=644s

28*28  train 0.8 test 0.2 times 5
total acc=0.9642+0.0436
Hyp: sensitivity= 0.9250+0.0956 spesificity=0.9837+0.0201  ACC=  0.9855+0.0212
Ser:sensitivity=0.9800+0.0288  spesificity= 0.9563+0.0525  ACC=0.9511+0.0784
Ade:sensitivity= 0.9875+0.0125  spesificity=0.9525+0.0604  ACC=0.9619+0.0386
mean time=641.1670s

[DWT+CNN] date:0223
28*28  train 0.8 test 0.2
total acc=1
Hyp: sensitivity= 1 spesificity=1  ACC=  1
Ser:sensitivity=1  spesificity= 1  ACC=1
Ade:sensitivity= 1  spesificity=1  ACC=1
time=815.2756s

28*28  train 0.8 test 0.2 times 5
total acc=0.9542+0.0607
Hyp: sensitivity= 0.9174+0.1264 spesificity=0.9725+0.0321  ACC=  0.9871+0.0225
Ser:sensitivity=0.9975+0.0056  spesificity= 0.9325+0.0904  ACC=0.9207+0.1250
Ade:sensitivity= 0.9475+0.0609  spesificity=0.9575+0.0633  ACC=0.9790+0.0257
mean time=811.0120s

[Resnet Densenet]
date:0223
sample 1200 train 0.8 test 0.2
size 224*224
Resnet 50: Accuracy=0.6792       time=1497s
Resnet 101: Accuracy=0.8292     time=2778s
Densenet 201: Accuracy=0.9750 time=3233s 

date:0225
sample train 0.8 test 0.2
size 224*224
times 4
Resnet 50: Accuracy=0.6906+0.0356       time=1653s+173.77
Resnet 101: Accuracy=0.7312+ 0.0718    time=3198s+397.67
Densenet 201: Accuracy=0.9740+0.0142  time=3748s +374.28
