# Supplementary material for: Colonoscopy polyp classification via enhanced scattering wavelet Convolutional Neural Network
Source: PLoS One. 2024 Oct 11;19(10):e0302800. doi: 10.1371/journal.pone.0302800 (PMC11469526; doi:10.1371/journal.pone.0302800)
Supplement: S1 File — (ZIP) [file pone.0302800.s001.zip › experiment Result/performence0217.txt]

[CNN]
colo total img:  date 0217
28*28 6000 Samples 0.8 train 0.2 test
total acc=0.9317
Positive: sensitivity=  0.9117  spesificity= 0.9151  ACC=0.9497  
Negative:sensitivity=0.9151  spesificity=0.9497  ACC= 0.9517
[CNN+DWT]
28*28 6000 Samples 0.8 train 0.2 test
total acc=0.9167
Positive: sensitivity=  0.8967  spesificity= 0.9006  ACC=0.9340  
Negative:sensitivity=0.9006  spesificity=0.9340  ACC= 0.9367

[CNN+DWT]
28*28 6000 Samples 0.8 train 0.2 test
ScattWave 10 concat CNN 10
total acc= 0.9125
Positive: sensitivity=   0.9617  spesificity= 0.9575  ACC= 0.8756  
Negative:sensitivity=0.9575  spesificity=0.8756  ACC=0.8633

total acc= 0.9483   date:0220
Positive: sensitivity=  0.9670  spesificity=0.9311  ACC= 0.9283  
Negative:sensitivity=0.9311  spesificity=0.9283  ACC= 0.9683

totalacc =    0.9175    0.9150    0.9358    0.9425    0.9417
mean=0.9305 std=0.0133

Pacc =    0.9617    0.8583    0.9600    0.9200    0.9000
mean=0.9200 std= 0.0434

PSen =    0.8836    0.9680    0.9157    0.9634    0.9818
mean=0.9425 std=0.0413

PSpe =    0.9580    0.8728    0.9580    0.9234    0.9077
mean=0.9240  std=0.0361

Nacc =    0.9580    0.8728    0.9580    0.9234    0.9077
mean=0.9410 std=0.0361

NSen =   0.8836    0.9680    0.9157    0.9634    0.9818
mean=0.9425  std=0.0413

NSpe =    0.8733    0.9717    0.9117    0.9650    0.9833
mean=0.9410 std=0.0468
time=5585s


[Resnet Densenet]
all oraginal image, not imresize
Resnet 50 accuracy = 0.8677
Resnet 101 accuracy =   0.7839
Densenet 201 accuracy =  0.8046

date: 0221 first
6000 samples 224*224 RGB
Resnet 50 accuracy = 0.9350 #0.8958  
Resnet 101 accuracy =   0.8492
Densenet 201 accuracy = 0.9583

time cost:
Resnet 50  time=7619s           119m   iter=1440
Resnet 101 time =14,179s      221m  iter=2880
Densenet 201 time=16,163s   252m iter=2880

epoch =6
