# Supplementary material for: Colonoscopy polyp classification via enhanced scattering wavelet Convolutional Neural Network
Source: PLoS One. 2024 Oct 11;19(10):e0302800. doi: 10.1371/journal.pone.0302800 (PMC11469526; doi:10.1371/journal.pone.0302800)
Supplement: S2 File — (ZIP) [file pone.0302800.s002.zip]

Archive with 41 entries (41 files):
- CNN_upweight.m
- convolution.m
- convolution_f1.m
- decodefile.m
- GoogleNet_Colo.m
- helperBayesOptLSTM.m
- helpergenLabels.m
- helperPlotScalingWavelet.m
- helperPlotScatteringGraph.m
- helperReadSPData.m
- helperspeechSpectrograms.m
- InceptionV3_Colo.m
- init_kernel.m
- main.m
- MATLABLeNet.m
- MATLABLeNetColo.m
- MATLABLeNetCVC.m
- nfyyValidation.m
- PolarGraph.m
- PolarGraph01.m
- PolarGraph02.m
- pooling.m
- RdenseNet50Colo.m
- RdenseNet50CVC.m
- ResNet101Colo.m
- ResNet101CVC.m
- ResNet50Colo.m
- ResNet50CVC.m
- ResnetALL.m
- ResnetALLColo.m
- ResNetCVC.m
- Result_analysis.m
- scatterWav.m
- SqueezeNet_Colo.m
- TestColo.m
- TestCVC.m
- TestCVC0220.m
- WaveLetSample.m
- MATLABLeNetColoFeature0723.m
- MATLABLeNetColo0718.m
- MATLABLeNetCVC0720.m
