# Supplementary material for: Colonoscopy polyp classification via enhanced scattering wavelet Convolutional Neural Network
Source: PLoS One. 2024 Oct 11;19(10):e0302800. doi: 10.1371/journal.pone.0302800 (PMC11469526; doi:10.1371/journal.pone.0302800)
Supplement: S2 File — (ZIP) [file pone.0302800.s002.zip › convolution.m]

function [state]=convolution(data,kernel)
%实现卷积层操作
[data_row,data_col]=size(data);
[kernel_row,kernel_col]=size(kernel);
for m=1:data_col-kernel_col+1
    for n=1:data_row-kernel_row+1
        % state(m,n)=sum(sum(data(m:m+kernel_row-1,n:n+kernel_col-1).*kernel));
        state(m,n)=sum(sum(data(n:n+kernel_col-1,m:m+kernel_row-1).*kernel));
    end
end
end
