# Supplementary material for: Colonoscopy polyp classification via enhanced scattering wavelet Convolutional Neural Network
Source: PLoS One. 2024 Oct 11;19(10):e0302800. doi: 10.1371/journal.pone.0302800 (PMC11469526; doi:10.1371/journal.pone.0302800)
Supplement: S2 File — (ZIP) [file pone.0302800.s002.zip › GoogleNet_Colo.m]

%function [YPred,accuracy,t]=ResNet50Colo()
tic
%% ready Data
% rand_ID=randperm(400);
% trainId=rand_ID(1:360);
% testId=rand_ID(361:400);
% k=0;
% for n=trainId
%     for m=1:3
%         %读取样本
%         train_data=imread(strcat('D:\教学\数学实验\colonoscopy\TotalImg\',num2str(m),'_',num2str(n),'.png'));
% %         train_data=double(train_data(:,:));
% %             train_data=uint8(imresize(train_data,[224,224]));
%             imwrite(train_data,strcat('D:\教学\数学实验\colonoscopy\TotalImg\',num2str(m),'\',num2str(m),'_',num2str(n),'.png'));
%             k=k+1
%     end
%     
% end
% for n=testId
%         for m=1:3
%          %   读取样本
%             train_data=imread(strcat('D:\教学\数学实验\colonoscopy\TotalImg\',num2str(m),'_',num2str(n),'.png'));
% %             train_data=double(train_data(:,:));
% %             train_data=uint8(imresize(train_data,[28,28]));
%             imwrite(train_data,strcat('D:\教学\数学实验\colonoscopy\TotalImg\',num2str(m),'\',num2str(m),'_',num2str(n),'.png'));
%             k=k+1
%         end
% end
% %% start resnet
imds = imageDatastore('D:\教学\数学实验\colonoscopy\TotalImg', ...
    'IncludeSubfolders',true, ...
    'LabelSource','foldernames');
[imdsTrain,imdsValidation] = splitEachLabel(imds,0.8,'randomized');
lgraph = googlenet('Weights','none')
% lgraph = resnet50('Weights','none');
% lgraph = resnet101('Weights','none');
pixelRange = [-30 30];
scaleRange = [0.9 1.1];
imageAugmenter = imageDataAugmenter( ...
    'RandXReflection',true, ...
    'RandXTranslation',pixelRange, ...
    'RandYTranslation',pixelRange, ...
    'RandXScale',scaleRange, ...
    'RandYScale',scaleRange);
inputSize = lgraph.Layers(1).InputSize;
augimdsTrain = augmentedImageDatastore(inputSize(1:2),imdsTrain, ...
    'DataAugmentation',imageAugmenter);
augimdsValidation = augmentedImageDatastore(inputSize(1:2),imdsValidation);
miniBatchSize = 20;
valFrequency = floor(numel(augimdsTrain.Files)/miniBatchSize);
options = trainingOptions('sgdm', ...
    'MiniBatchSize',miniBatchSize, ...
    'MaxEpochs',6, ...
    'InitialLearnRate',3e-3, ...    %default 3e-4
    'Shuffle','every-epoch', ...
    'ValidationData',augimdsValidation, ...
    'ValidationFrequency',valFrequency, ...
    'Verbose',false, ...
    'Plots','training-progress');
% lgraph.Layers(175,1).OutputSize=2;
%% modify fullconn Layer
numClasses=3;
newLearnableLayer = fullyConnectedLayer(numClasses, ...
    'Name','new_fc', ...
    'WeightLearnRateFactor',10, ...
    'BiasLearnRateFactor',10);

%% modify googleNet output
newDropoutLayer = dropoutLayer(0.6,'Name','new_Dropout');
lgraph = replaceLayer(lgraph,'pool5-drop_7x7_s1',newDropoutLayer);
newConnectedLayer = fullyConnectedLayer(numClasses,'Name','new_fc',...
    'WeightLearnRateFactor',5,'BiasLearnRateFactor',5);
lgraph = replaceLayer(lgraph,'loss3-classifier',newConnectedLayer);
newClassLayer = classificationLayer('Name','new_classoutput');
lgraph = replaceLayer(lgraph,'output',newClassLayer);


% lgraph = replaceLayer(lgraph,'loss3-classifier',newLearnableLayer);
% newClassLayer = classificationLayer('Name','new_classoutput');
% lgraph = replaceLayer(lgraph,'ClassificationLayer_fc1000',newClassLayer);  %resnet50 network
% lgraph = replaceLayer(lgraph,'ClassificationLayer_predictions',newClassLayer);  %resnet101 network

%% begin to train
net = trainNetwork(augimdsTrain,lgraph,options);
[YPred,probs] = classify(net,augimdsValidation);
accuracy = mean(YPred == imdsValidation.Labels);
disp(['GoogLeNet Accuracy: ',num2str(100*accuracy),'%']);
t=toc;
