# Supplementary material for: Colonoscopy polyp classification via enhanced scattering wavelet Convolutional Neural Network
Source: PLoS One. 2024 Oct 11;19(10):e0302800. doi: 10.1371/journal.pone.0302800 (PMC11469526; doi:10.1371/journal.pone.0302800)
Supplement: S2 File — (ZIP) [file pone.0302800.s002.zip › helperBayesOptLSTM.m]

function x = helperBayesOptLSTM(X_train, Y_train, X_val, Y_val)
% This function is only for use in the
% "Spoken Digit Recognition with Wavelet Scattering and Deep Learning"
% example. It may change or be removed in a future release.
x = @valErrorFun;

    function [valError,cons, fileName] = valErrorFun(optVars)
        %% LSTM Architecture
        [inputSize,~] = size(X_train{1});
        numClasses = numel(unique(Y_train));

        layers = [ ...
            sequenceInputLayer(inputSize)
            bilstmLayer(optVars.NumHiddenUnits,OutputMode="last") % Using number of hidden layers value from optimizing variable
            fullyConnectedLayer(numClasses)
            softmaxLayer
            classificationLayer];
        
        % Plots not displayed during training
        options = trainingOptions("adam", ...
            InitialLearnRate=optVars.InitialLearnRate, ... % Using initial learning rate value from optimizing variable
            MaxEpochs=300, ...
            MiniBatchSize=30, ...
            SequenceLength="shortest", ...
            Shuffle="never", ...
            Verbose=false);
        
        %% Train the network
        net = trainNetwork(X_train, Y_train, layers, options);
        %% Training accuracy
        X_val_P = net.classify(X_val);
        accuracy_training  = sum(X_val_P == Y_val)./numel(Y_val);
        valError = 1 - accuracy_training;
        %% save results of network and options in a MAT file in the results folder along with the error value
        fileName = fullfile("results", num2str(valError) + ".mat");
        save(fileName,"net","valError","options")     
        cons = [];
    end % end for inner function
end % end for outer function
