# Supplementary material for: Colonoscopy polyp classification via enhanced scattering wavelet Convolutional Neural Network
Source: PLoS One. 2024 Oct 11;19(10):e0302800. doi: 10.1371/journal.pone.0302800 (PMC11469526; doi:10.1371/journal.pone.0302800)
Supplement: S2 File — (ZIP) [file pone.0302800.s002.zip › helpergenLabels.m]

function Labels = helpergenLabels(ads)
% This function is only for use in Wavelet Toolbox examples. It may be
% changed or removed in a future release.
tmp = cell(numel(ads.Files),1);
expression = "[0-9]+_";
for nf = 1:numel(ads.Files)
    idx = regexp(ads.Files{nf},expression);
    tmp{nf} = ads.Files{nf}(idx);
end
Labels = categorical(tmp);
end
