# Supplementary material for: Colonoscopy polyp classification via enhanced scattering wavelet Convolutional Neural Network
Source: PLoS One. 2024 Oct 11;19(10):e0302800. doi: 10.1371/journal.pone.0302800 (PMC11469526; doi:10.1371/journal.pone.0302800)
Supplement: S2 File — (ZIP) [file pone.0302800.s002.zip › helperPlotScalingWavelet.m]

function helperPlotScalingWavelet(fb,f,invScale)
% This function is in support of wavelet scattering examples only. It may
% change or be removed in a future release.
fBin = diff(f(1:2));
time = (-1/2:fBin:1/2-fBin)*1e4;
phi = ifftshift(ifft(fb{1}.phift));
psiL1 = ifftshift(ifft(fb{2}.psift(:,end)));
figure
plot(time,phi,'b','LineWidth',1.5)
grid on
hold on
plot(time,real(psiL1));
plot(time,imag(psiL1));
plot([-invScale/2 -invScale/2],[-6e-3 6.5e-3],'k--')
plot([invScale/2 invScale/2],[-6e-3 6.5e-3],'k--')
ylim([-6e-3 6.5e-3])
xlim([-invScale invScale])
legend('Scaling Function','Wavelet-Real Part','Wavelet-Imaginary Part')
end
