# Supplementary material for: Colonoscopy polyp classification via enhanced scattering wavelet Convolutional Neural Network
Source: PLoS One. 2024 Oct 11;19(10):e0302800. doi: 10.1371/journal.pone.0302800 (PMC11469526; doi:10.1371/journal.pone.0302800)
Supplement: S2 File — (ZIP) [file pone.0302800.s002.zip › helperPlotScatteringGraph.m]

function dirGraph = helperPlotScatteringGraph(networkPaths)
% This function is intended for use only in this example. It may change or
% be removed in a future release.

path = networkPaths{3}.path;
% set to 0 if want to show the multiple paths between 0 and each
% first level node
mkunique = 1; 

if mkunique == 1
    f1 = path(:,1:2);
    c = unique(f1,'rows');
else
    c = path(:,1:2);
end

p1 = string(c(:,1));
p2 = string(c(:,2)+.1);
p3 = string(path(:,2)+.1);
p4 = string(path(:,3)+.2);
dirGraph = digraph([p1;p3],[p2;p4]);

end
