# Supplementary material for: Colonoscopy polyp classification via enhanced scattering wavelet Convolutional Neural Network
Source: PLoS One. 2024 Oct 11;19(10):e0302800. doi: 10.1371/journal.pone.0302800 (PMC11469526; doi:10.1371/journal.pone.0302800)
Supplement: S2 File — (ZIP) [file pone.0302800.s002.zip › helperReadSPData.m]

function x = helperReadSPData(x)
% This function is only for use Wavelet Toolbox examples. It may change or
% be removed in a future release.

N = numel(x);
if N > 8192
    x = x(1:8192);
elseif N < 8192
    pad = 8192-N;
    prepad = floor(pad/2);
    postpad = ceil(pad/2);
    x = [zeros(prepad,1) ; x ; zeros(postpad,1)];
end
x = x./max(abs(x));

end
