# Supplementary material for: Colonoscopy polyp classification via enhanced scattering wavelet Convolutional Neural Network
Source: PLoS One. 2024 Oct 11;19(10):e0302800. doi: 10.1371/journal.pone.0302800 (PMC11469526; doi:10.1371/journal.pone.0302800)
Supplement: S2 File — (ZIP) [file pone.0302800.s002.zip › helperspeechSpectrograms.m]

function X = helperspeechSpectrograms(ads,segmentDuration,frameDuration,hopDuration,numBands)
% This function is only for use in the 
% "Spoken Digit Recognition with Wavelet Scattering and Deep Learning"
% example. It may change or be removed in a future release.
%
% helperspeechSpectrograms(ads,segmentDuration,frameDuration,hopDuration,numBands)
% computes speech spectrograms for the files in the datastore ads.
% segmentDuration is the total duration of the speech clips (in seconds),
% frameDuration the duration of each spectrogram frame, hopDuration the
% time shift between each spectrogram frame, and numBands the number of
% frequency bands.
disp("Computing speech spectrograms...");

numHops = ceil((segmentDuration - frameDuration)/hopDuration);
numFiles = length(ads.Files);
X = zeros([numBands,numHops,1,numFiles],"single");

for i = 1:numFiles
    
    [x,info] = read(ads);
    x = normalizeAndResize(x);
    fs = info.SampleRate;
    frameLength = round(frameDuration*fs);
    hopLength = round(hopDuration*fs);
    
    spec = melSpectrogram(x,fs, ...
        Window=hamming(frameLength,"periodic"), ...
        OverlapLength=frameLength-hopLength, ...
        FFTLength=2048, ...
        NumBands=numBands, ...
        FrequencyRange=[50,4000]);
    
    % If the spectrogram is less wide than numHops, then put spectrogram in
    % the middle of X.
    w = size(spec,2);
    left = floor((numHops-w)/2)+1;
    ind = left:left+w-1;
    X(:,ind,1,i) = spec;
    
    if mod(i,500) == 0
        disp("Processed " + i + " files out of " + numFiles)
    end
    
end

disp("...done");

end

%--------------------------------------------------------------------------
function x = normalizeAndResize(x)
% This function is only for use in the 
% "Spoken Digit Recognition with Wavelet Scattering and Deep Learning"
% example. It may change or be removed in a future release.

N = numel(x);
if N > 8192
    x = x(1:8192);
elseif N < 8192
    pad = 8192-N;
    prepad = floor(pad/2);
    postpad = ceil(pad/2);
    x = [zeros(prepad,1) ; x ; zeros(postpad,1)];
end
x = x./max(abs(x));
end
