# Supplementary material for: Colonoscopy polyp classification via enhanced scattering wavelet Convolutional Neural Network
Source: PLoS One. 2024 Oct 11;19(10):e0302800. doi: 10.1371/journal.pone.0302800 (PMC11469526; doi:10.1371/journal.pone.0302800)
Supplement: S2 File — (ZIP) [file pone.0302800.s002.zip › init_kernel.m]

function [kernel_c1,kernel_f1]=init_kernel(layer_c1_num,layer_f1_num)
%% 卷积核初始化
for n=1:layer_c1_num
    kernel_c1(:,:,n)=(2*rand(5,5)-ones(5,5))/12;
end
for n=1:layer_f1_num
    kernel_f1(:,:,n)=(2*rand(12,12)-ones(12,12));
end
end
