# Supplementary material for: Colonoscopy polyp classification via enhanced scattering wavelet Convolutional Neural Network
Source: PLoS One. 2024 Oct 11;19(10):e0302800. doi: 10.1371/journal.pone.0302800 (PMC11469526; doi:10.1371/journal.pone.0302800)
Supplement: S2 File — (ZIP) [file pone.0302800.s002.zip › main.m]

clear all  
close all  
train_x_file='train-images.idx3-ubyte';%60000个训练集图片
test_x_file='t10k-images.idx3-ubyte'; %10000个测试集图片
train_y_file='train-labels.idx1-ubyte';%60000个训练集图片对应的数字 
test_y_file='t10k-labels.idx1-ubyte'; %10000个测试集图片对应的数字 
  
train_x=decodefile(train_x_file,'image');  
test_x=decodefile(test_x_file,'image');  
  
train_y=decodefile(train_y_file,'label');  
test_y=decodefile(test_y_file,'label');  
  
% 如果想检验转化是否正确，可执行以下代码。  
train_x_matrix=reshape(train_x,28,28,60000);%reshape后的图像是放倒的，行列颠倒   
train_x_matrix=permute(train_x_matrix,[2 1 3]);%对每张图像进行行列的转置处理，行列颠倒   
  
test_x_matrix=reshape(test_x,28,28,10000);%reshape后的图像是放倒的  
test_x_matrix=permute(test_x_matrix,[2 1 3]);%对每张图像进行行列的转置处理  
  
figure; 
axes('Position',[.1 .1 .8 .6]);
% while 1
%         m = unidrnd(60000)
%         imshow(train_x_matrix(:,:,m),[]);  
%         title(num2str(train_y(m))); 
%         waitforbuttonpress;   %每点击一次随机显示一张训练集图片，与其对应的标准数字
% end

k=1;
cl=zeros(10);
c2=zeros(10,20);

while 1
       m=train_y(k);
       n=sum(c2(m+1,:))+1;
       if(n<=20)
           c2(m+1,n)=1;
           imwrite(train_x_matrix(:,:,k),strcat(num2str(m),'_',num2str(n),'.bmp'));
%        else
%            continue;
       end
       
       title(num2str(train_y(k)));
        k=k+1;
        if(sum(sum(c2))>=200)
          break;
        end
        
  
end
