# Supplementary material for: Colonoscopy polyp classification via enhanced scattering wavelet Convolutional Neural Network
Source: PLoS One. 2024 Oct 11;19(10):e0302800. doi: 10.1371/journal.pone.0302800 (PMC11469526; doi:10.1371/journal.pone.0302800)
Supplement: S2 File — (ZIP) [file pone.0302800.s002.zip › MATLABLeNetColo.m]

%%%  matlab实现LeNet-5
%%%  作者：xd.wp
%%%  时间：2016.10.22  14:29
%% 程序说明
%          1、池化（pooling）采用平均2*2
%          2、网络结点数说明：
%                           输入层：28*28
%                           第一层：24*24（卷积）*20
%                           tanh
%                           第二层：12*12（pooling）*20
%                           第三层：100(全连接)
%                           第四层：10(softmax)
%          3、网络训练部分采用800个样本，检验部分采用100个样本
clear all;clc;
tic;
%for itk=1:5
    %% 网络初始化
    layer_c1_num=20;
    layer_s1_num=20;
    layer_f1_num=100;
    layer_output_num=10;
    %权值调整步进
    yita=0.01;
    %bias初始化
    bias_c1=(2*rand(1,20)-ones(1,20))/sqrt(20);
    bias_f1=(2*rand(1,100)-ones(1,100))/sqrt(20);
    %卷积核初始化
    [kernel_c1,kernel_f1]=init_kernel(layer_c1_num,layer_f1_num);
    %pooling核初始化
    pooling_a=ones(2,2)/4;
    %全连接层的权值
    weight_f1=(2*rand(20,100)-ones(20,100))/sqrt(20);
    weight_output=(2*rand(100,10)-ones(100,10))/sqrt(100);
    %散射小波初始
    sf = waveletScattering(SignalLength=784);
    % rand set TRAIN AND Test ID
    rand_ID=randperm(1200);
    trainId=rand_ID(1:960);
    testId=rand_ID(961:1200);
    disp('网络初始化完成......');
    %% 开始网络训练
    disp('开始网络训练......');
    for iter=1:20
        for n=trainId
            for m=1:3
                %读取样本
                train_data=imread(strcat('D:\教学\数学实验\colonoscopy\TotalImg2\',num2str(m),'_',num2str(n),'.png'));
                %train_data=imread(strcat(num2str(m),'_',num2str(n),'.bmp'));
                train_data=double(train_data(:,:,1));
                train_data=imresize(train_data,[28,28]);
                OLDdata=train_data;
                %wavelet layer
                XS=reshape(train_data,784,1);
                train_data = sf.featureMatrix(XS);
                train_data=train_data';
                NewTrain=zeros(28);
                N1=train_data(:,1:64);
                N1=reshape(N1,28,16);
                NewTrain(:,1:16)=N1;
                NewTrain(1:7,17:22)=train_data(:,65:70);
                train_data=OLDdata;
                %         train_data=NewTrain;
                % 去均值
                %       train_data=wipe_off_average(train_data);
                %前向传递,进入卷积层1
                for k=1:layer_c1_num
                    if k<=layer_c1_num/2
                        state_c1(:,:,k)=convolution(train_data,kernel_c1(:,:,k));
                    else
                       state_c1(:,:,k)=convolution(NewTrain,kernel_c1(:,:,k));
                    end
                    %进入激励函数
                    state_c1(:,:,k)=tanh(state_c1(:,:,k)+bias_c1(1,k));
                    %进入pooling1
                    state_s1(:,:,k)=pooling(state_c1(:,:,k),pooling_a);
                end
                %进入f1层
                [state_f1_pre,state_f1_temp]=convolution_f1(state_s1,kernel_f1,weight_f1);
                %进入激励函数
                for nn=1:layer_f1_num
                    state_f1(1,nn)=tanh(state_f1_pre(:,:,nn)+bias_f1(1,nn));
                end
                %进入softmax层
                for nn=1:layer_output_num
                    output(1,nn)=exp(state_f1*weight_output(:,nn))/sum(exp(state_f1*weight_output));
                end
                %% 误差计算部分
                Error_cost=-output(1,m+1);
                %         if (Error_cost<-0.98)
                %             break;
                %         end
                %% 参数调整部分
                [kernel_c1,kernel_f1,weight_f1,weight_output,bias_c1,bias_f1]=CNN_upweight(yita,Error_cost,m,train_data,...
                    state_c1,state_s1,...
                    state_f1,state_f1_temp,...
                    output,...
                    kernel_c1,kernel_f1,weight_f1,weight_output,bias_c1,bias_f1);
            end
        end
        iter
    end
    disp('网络训练完成，开始检验......');
    count=0;
    idk=1;
    for n=testId
        for m=1:3
            %读取测试样本
            test_data=imread(strcat('D:\教学\数学实验\colonoscopy\TotalImg2\',num2str(m),'_',num2str(n),'.png'));
            test_data=double(test_data(:,:,1));
            test_data=imresize(test_data,[28,28]);
            OLD_data=test_data;
            %wavelet layer
            XS=reshape(test_data,784,1);
            %sf = waveletScattering(SignalLength=784);
            test_data = sf.featureMatrix(XS);
            test_data=test_data';
            NewTest=zeros(28);
            N1=test_data(:,1:64);
            N1=reshape(N1,28,16);
            NewTest(:,1:16)=N1;
            NewTest(1:7,17:22)=test_data(:,65:70);
            test_data=OLD_data;
            % 去均值
            %       train_data=wipe_off_average(train_data);
            %前向传递,进入卷积层1
            for k=1:layer_c1_num
                if k<=layer_c1_num/2
                    state_c1(:,:,k)=convolution(test_data,kernel_c1(:,:,k));
                else
                   state_c1(:,:,k)=convolution(NewTest,kernel_c1(:,:,k));
                end
                %进入激励函数
                state_c1(:,:,k)=tanh(state_c1(:,:,k)+bias_c1(1,k));
                %进入pooling1
                state_s1(:,:,k)=pooling(state_c1(:,:,k),pooling_a);
            end
            %进入f1层
            [state_f1_pre,state_f1_temp]=convolution_f1(state_s1,kernel_f1,weight_f1);
            %进入激励函数
            for nn=1:layer_f1_num
                state_f1(1,nn)=tanh(state_f1_pre(:,:,nn)+bias_f1(1,nn));
            end
            %进入softmax层
            for nn=1:layer_output_num
                output(1,nn)=exp(state_f1*weight_output(:,nn))/sum(exp(state_f1*weight_output));
            end
            [p,classify]=max(output);
            PreID(1,idk)=classify-1;
            TruID(1,idk)=m;
            idk=idk+1;
            if (classify==m+1)
                count=count+1;
            end
            fprintf('真实数字为%d  网络标记为%d  概率值为%d \n',m,classify-1,p);
        end
    end
    result=[PreID' TruID'];
    totalacc=sum(result(:,1)==result(:,2))/720
%     totalacc(itk)=sum(result(:,1)==result(:,2))/240
%     Hacc(itk)=sum((result(:,1)==result(:,2))&(result(:,1)==1))/sum(result(:,1)==1)
%     HSen(itk)=sum((result(:,1)==result(:,2))&(result(:,2)==1))/sum(result(:,2)==1)
%     HSpe(itk)=sum((result(:,1)==result(:,2))&(result(:,2)~=1))/sum(result(:,2)~=1)
%     Sacc(itk)=sum((result(:,1)==result(:,2))&(result(:,1)==2))/sum(result(:,1)==2)
%     SSen(itk)=sum((result(:,1)==result(:,2))&(result(:,2)==2))/sum(result(:,2)==2)
%     SSpe(itk)=sum((result(:,1)==result(:,2))&(result(:,2)~=2))/sum(result(:,2)~=2)
%     Aacc(itk)=sum((result(:,1)==result(:,2))&(result(:,1)==3))/sum(result(:,1)==3)
%     ASen(itk)=sum((result(:,1)==result(:,2))&(result(:,2)==3))/sum(result(:,2)==3)
%     ASpe(itk)=sum((result(:,1)==result(:,2))&(result(:,2)~=3))/sum(result(:,2)~=3)
%end
t=toc
