# Supplementary material for: Colonoscopy polyp classification via enhanced scattering wavelet Convolutional Neural Network
Source: PLoS One. 2024 Oct 11;19(10):e0302800. doi: 10.1371/journal.pone.0302800 (PMC11469526; doi:10.1371/journal.pone.0302800)
Supplement: S2 File — (ZIP) [file pone.0302800.s002.zip › MATLABLeNetCVC.m]

%%%  matlab实现LeNet-5
%%%  作者：xd.wp
%%%  时间：2016.10.22  14:29
%% 程序说明
%          1、池化（pooling）采用平均2*2
%          2、网络结点数说明：
%                           输入层：28*28
%                           第一层：24*24（卷积）*20
%                           tanh
%                           第二层：12*12（pooling）*20
%                           第三层：100(全连接)
%                           第四层：10(softmax)
%          3、网络训练部分采用800个样本，检验部分采用100个样本
clear all;clc;
tic
% for itk=1:5
%% 网络初始化
layer_c1_num=20;
layer_s1_num=20;
layer_f1_num=100;
layer_output_num=10;
%权值调整步进
yita=0.01;
%bias初始化
bias_c1=(2*rand(1,20)-ones(1,20))/sqrt(20);
bias_f1=(2*rand(1,100)-ones(1,100))/sqrt(20);
%卷积核初始化
[kernel_c1,kernel_f1]=init_kernel(layer_c1_num,layer_f1_num);
%pooling核初始化
pooling_a=ones(2,2)/4;
%全连接层的权值
weight_f1=(2*rand(20,100)-ones(20,100))/sqrt(20);
weight_output=(2*rand(100,10)-ones(100,10))/sqrt(100);
%散射小波初始
sf = waveletScattering(SignalLength=784);
% rand set TRAIN AND Test ID
rand_ID=randperm(3000);
trainId=rand_ID(1:2400);
testId=rand_ID(2401:3000);
disp('网络初始化完成......');
%% 开始网络训练
disp('开始网络训练......');
for iter=1:20
    for n=trainId
        for m=0:1
            %读取样本
            train_data=imread(strcat('D:\教学\数学实验\PolyGen2021\PolypGen2021_MultiCenterData_v3\PolypGen2021_MultiCenterData_v3\totalImg\',num2str(m),'_',num2str(n),'.jpg'));
            %train_data=imread(strcat(num2str(m),'_',num2str(n),'.bmp'));
            train_data=double(train_data(:,:,1));
            train_data=imresize(train_data,[28,28]);
            OLDdata=train_data;
            %% wavelet layer
            XS=reshape(train_data,784,1);
            
            train_data = sf.featureMatrix(XS);
            train_data=train_data';
            NewTrain=zeros(28);
            N1=train_data(:,1:64);
            N1=reshape(N1,28,16);
            NewTrain(:,1:16)=N1;
            NewTrain(1:7,17:22)=train_data(:,65:70);
            train_data=OLDdata;
            % train_data=NewTrain;
            %%
            % 去均值
            %       train_data=wipe_off_average(train_data);
            %前向传递,进入卷积层1
            for k=1:layer_c1_num
                if k<=layer_c1_num/2
                    state_c1(:,:,k)=convolution(train_data,kernel_c1(:,:,k));
                else
                    state_c1(:,:,k)=convolution(NewTrain,kernel_c1(:,:,k));
                end
                %进入激励函数
                state_c1(:,:,k)=tanh(state_c1(:,:,k)+bias_c1(1,k));
                %进入pooling1
                state_s1(:,:,k)=pooling(state_c1(:,:,k),pooling_a);
            end
            %进入f1层
            [state_f1_pre,state_f1_temp]=convolution_f1(state_s1,kernel_f1,weight_f1);
            %进入激励函数
            for nn=1:layer_f1_num
                state_f1(1,nn)=tanh(state_f1_pre(:,:,nn)+bias_f1(1,nn));
            end
            %进入softmax层
            for nn=1:layer_output_num
                output(1,nn)=exp(state_f1*weight_output(:,nn))/sum(exp(state_f1*weight_output));
            end
            %% 误差计算部分
            Error_cost=-output(1,m+1);
            %         if (Error_cost<-0.98)
            %             break;
            %         end
            %% 参数调整部分
            [kernel_c1,kernel_f1,weight_f1,weight_output,bias_c1,bias_f1]=CNN_upweight(yita,Error_cost,m,train_data,...
                state_c1,state_s1,...
                state_f1,state_f1_temp,...
                output,...
                kernel_c1,kernel_f1,weight_f1,weight_output,bias_c1,bias_f1);
        end
    end
    iter
end
disp('网络训练完成，开始检验......');
idk=1;
count=0;
for n=testId
    for m=0:1
        %读取样本
        train_data=imread(strcat('D:\教学\数学实验\PolyGen2021\PolypGen2021_MultiCenterData_v3\PolypGen2021_MultiCenterData_v3\totalImg\',num2str(m),'_',num2str(n),'.jpg'));
        train_data=double(train_data(:,:,1));
        train_data=imresize(train_data,[28,28]);
        OLD_data=train_data;
        %% wavelet layer
        XS=reshape(train_data,784,1);
        %sf = waveletScattering(SignalLength=784);
        train_data = sf.featureMatrix(XS);
        train_data=train_data';
        NewTrain=zeros(28);
        N1=train_data(:,1:64);
        N1=reshape(N1,28,16);
        NewTrain(:,1:16)=N1;
        NewTrain(1:7,17:22)=train_data(:,65:70);
        train_data=OLD_data;
        % train_data=NewTrain;
        % 去均值
        %       train_data=wipe_off_average(train_data);
        %前向传递,进入卷积层1
        for k=1:layer_c1_num
            if k<=layer_c1_num/2
                state_c1(:,:,k)=convolution(train_data,kernel_c1(:,:,k));
            else
                state_c1(:,:,k)=convolution(NewTrain,kernel_c1(:,:,k));
            end
            %进入激励函数
            state_c1(:,:,k)=tanh(state_c1(:,:,k)+bias_c1(1,k));
            %进入pooling1
            state_s1(:,:,k)=pooling(state_c1(:,:,k),pooling_a);
        end
        %进入f1层
        [state_f1_pre,state_f1_temp]=convolution_f1(state_s1,kernel_f1,weight_f1);
        %进入激励函数
        for nn=1:layer_f1_num
            state_f1(1,nn)=tanh(state_f1_pre(:,:,nn)+bias_f1(1,nn));
        end
        %进入softmax层
        for nn=1:layer_output_num
            output(1,nn)=exp(state_f1*weight_output(:,nn))/sum(exp(state_f1*weight_output));
        end
        [p,classify]=max(output);
        PreID(1,idk)=classify-1;
        TruID(1,idk)=m;
        idk=idk+1;
        if (classify==m+1)
            count=count+1;
        end
        fprintf('真实数字为%d  网络标记为%d  概率值为%d \n',m,classify-1,p);
    end
end
%     result=[PreID' TruID'];
%     totalacc(itk)=sum(result(:,1)==result(:,2))/1200
%     Pacc(itk)=sum((result(:,1)==result(:,2))&(result(:,2)==1))/sum(result(:,2)==1)
%     PSen(itk)=sum((result(:,1)==result(:,2))&(result(:,1)==1))/sum(result(:,1)==1)
%     PSpe(itk)=sum((result(:,1)==result(:,2))&(result(:,1)~=1))/sum(result(:,1)~=1)
%     Nacc(itk)=sum((result(:,1)==result(:,2))&(result(:,1)==0))/sum(result(:,1)==0)
%     NSen(itk)=sum((result(:,1)==result(:,2))&(result(:,1)~=0))/sum(result(:,1)~=0)
%     NSpe(itk)=sum((result(:,1)==result(:,2))&(result(:,2)==0))/sum(result(:,2)==0)
% end
t=toc
