# Supplementary material for: Colonoscopy polyp classification via enhanced scattering wavelet Convolutional Neural Network
Source: PLoS One. 2024 Oct 11;19(10):e0302800. doi: 10.1371/journal.pone.0302800 (PMC11469526; doi:10.1371/journal.pone.0302800)
Supplement: S2 File — (ZIP) [file pone.0302800.s002.zip › nfyyValidation.m]

    count=0;
    idk=1;
    folder_path = 'D:\教学\数学实验\广医一院息肉图片 -zhong\广医一院息肉图片 -zhong\totol';
    files_list = dir(fullfile(folder_path,'*.jpg'));
    num_files = numel(files_list); % 获取文件夹中符合要求的文件个数
    nfyyCell=cell(num_files,2);
    for n=1:num_files
            %读取样本
            train_data=imread(strcat(folder_path,'\',files_list(n).name));
            train_data=double(train_data(:,:,1));
            train_data=imresize(train_data,[28,28]);
            OLD_data=train_data;
            %wavelet layer
            XS=reshape(train_data,784,1);
            %sf = waveletScattering(SignalLength=784);
            train_data = sf.featureMatrix(XS);
            train_data=train_data';
            NewTrain=zeros(28);
            N1=train_data(:,1:64);
            N1=reshape(N1,28,16);
            NewTrain(:,1:16)=N1;
            NewTrain(1:7,17:22)=train_data(:,65:70);
            train_data=OLD_data;
            % 去均值
            %       train_data=wipe_off_average(train_data);
            %前向传递,进入卷积层1
            for k=1:layer_c1_num
                if k<=layer_c1_num/2
                    state_c1(:,:,k)=convolution(train_data,kernel_c1(:,:,k));
                else
                   state_c1(:,:,k)=convolution(NewTrain,kernel_c1(:,:,k));
                end
                %进入激励函数
                state_c1(:,:,k)=tanh(state_c1(:,:,k)+bias_c1(1,k));
                %进入pooling1
                state_s1(:,:,k)=pooling(state_c1(:,:,k),pooling_a);
            end
            %进入f1层
            [state_f1_pre,state_f1_temp]=convolution_f1(state_s1,kernel_f1,weight_f1);
            %进入激励函数
            for nn=1:layer_f1_num
                state_f1(1,nn)=tanh(state_f1_pre(:,:,nn)+bias_f1(1,nn));
            end
            %进入softmax层
            for nn=1:layer_output_num
                output(1,nn)=exp(state_f1*weight_output(:,nn))/sum(exp(state_f1*weight_output));
            end
            [p,classify]=max(output);
            PreID(1,idk)=classify-1;
            nfyyCell{n,1}=files_list(n).name;
            nfyyCell{n,2}=classify-1;
       end
