# Supplementary material for: Colonoscopy polyp classification via enhanced scattering wavelet Convolutional Neural Network
Source: PLoS One. 2024 Oct 11;19(10):e0302800. doi: 10.1371/journal.pone.0302800 (PMC11469526; doi:10.1371/journal.pone.0302800)
Supplement: S2 File — (ZIP) [file pone.0302800.s002.zip › PolarGraph.m]

%RGB=imread('peppers.png');
RGB=imread('FIG4B.bmp');
%RGB_Rf=double(RGB(100:200,100:200,1));
RGB_Rf=double(RGB(1:256,1:256,1));
[RM,RN]=size(RGB_Rf);
RGB_Rf=reshape(RGB_Rf,1,RM*RN);
%sf = waveletScattering(SignalLength=RM*RN,SamplingFrequency=RM,InvarianceScale=RN,OversamplingFactor=0);
sf = waveletScattering(SignalLength=RM*RN);
Strain = sf.featureMatrix(RGB_Rf);

% %h=polar([0 2*pi],[0 8]);
% % h=polar([0 2*pi],[0 8]);
% % % delete(h);
% % hold on;
[spaths,npaths] = paths(sf);
%Strain=Strain(npaths(2)+1:npaths(3),:);
Strain=Strain(2:npaths(2)+1,:);
[N M]=size(Strain);
Mmax=max(max(Strain));
Mmin=min(min(Strain));
%rho=(0:M)/M*(Mmax-Mmin);
the=(1:M)/M*2*pi;
rh=(1:M)/M*(Mmax-Mmin);
h=polar(the,rh);
delete(h);
hold on
% rho=[2 3 4 5];
% theta=pi/4:pi/36:3*pi/4;

the=(1:N)/N*2*pi;
%the=1:N;
%rho=1:M;
rho=(1:N)/N*(Mmax-Mmin);
[TH,R]=ndgrid(the,rh);
[x,y]=pol2cart(TH,R);
[XN YN]=size(x);
d=1;
c1=x.*Strain;
for i=1:d:XN
    for j=1:d:YN
          %SH=fill([x(i,j); x(i+d,j);x(i+d,j+d);x(i,j+d)],[y(i,j); y(i+d,j);y(i+d,j+d);y(i,j+d)],'b');
        if i+d<=XN&j+d<=YN 
           SH=fill([x(i,j); x(i+d,j);x(i+d,j+d);x(i,j+d)],[y(i,j); y(i+d,j);y(i+d,j+d);y(i,j+d)],'b');
        elseif i+d<=XN
            SH=fill([x(i,j); x(i+d,j);x(i+d,YN-1);x(i,YN-1)],[y(i,j); y(i+d,j);y(i+d,YN-1);y(i,YN-1)],'g');
        elseif j+d<=YN
            SH=fill([x(i,j); x(XN-1,j);x(XN-1,j+d);x(i,j+d)],[y(i,j); y(XN-1,j);y(XN-1,j+d);y(i,j+d)],'m');
        else
%             SH=fill([x(i,1); x(1,j);x(1,YN-1);x(i,YN-1)],[y(i,j); y(XN-1,j);y(XN-1,YN-1);y(i,YN-1)],'r');
        end
         c=abs((c1(i,j)))/max(max(abs(c1)));
        %c=abs((Strain(i,j)))/max(max(abs(Strain)));
        %c=abs(max(Strain(:,j)))/max(max(abs(Strain)));
%         if c>0.5 
%             c=1-c;
%         end
         c2=abs((y(i,j)))/max(max(abs(y)));
        %c2=abs(max(Strain(i,:)))/max(max(abs(Strain)));
        %SH.FaceColor=[c,c,c];
        SH.FaceColor=[c,c,1-c];
%         SH.FaceColor=[0.5,0.5,1-c];
%         SH.FaceColor=[1-c,1-c,1-c];
%         %SH.FaceColor=[0.2,0.2,1-c];
        %SH.EdgeColor='none';
        hold on
    end
end
for j=1:d:YN-1
          SH=fill([x(1,j); x(XN,j);x(XN,j+1);x(1,j+1)],[y(1,j); y(XN,j);y(XN,j+1);y(1,j+1)],'y');
          c=abs((c1(i,j)))/max(max(abs(c1)));
          c2=abs((y(i,j)))/max(max(abs(y)));
          SH.FaceColor=[c,c,1-c];
end
% SH=fill([x(i,j); x(1,j);x(1,1);x(i,1)],[y(i,j); y(1,j);y(1,1);y(i,1)],'b');
%         c=abs((Strain(i,j)))/max(max(abs(Strain)));
%         %SH.FaceColor=[1-c,1-c,1-c];
%         SH.FaceColor=[0,0,1-c];
%         SH.EdgeColor='none';
%         hold on
        
% for i=1:M
%     for j=1:2:N-1
%         %rho=(i:i+1)/M*Mmax;
%         %rho=rh(j):rh(j+1);
%         theta=the(i):pi/36:the(i+1);
%         rho=(0:M)/M*(Mmax-Mmin);
%         thetaN=size(theta,2);
%         [TH,R]=ndgrid(theta,rho);
%         [x,y]=pol2cart(TH+2,R);
%         x=x';y=y';
%         [ym,yn]=size(y);
%         delta=50; %k=1;
% %         for kr=1:delta:ym-delta
% %            for k=1:thetaN-1
% %                 SH=fill([x(kr,k); x(kr+delta,k);x(kr+delta,k+1);x(kr,k+1)],[y(kr,k); y(kr+delta,k);y(kr+delta,k+1);y(kr,k+1)],'r');
% %                 c=max(max(abs(y(kr:kr+delta,k:k+1))))/max(max(abs(y)));
% %                 SH.FaceColor=[1-c,1-c,1-c];
% %                 SH.EdgeColor='none';
% %                 hold on
% %             end
% %             %             SH=fill([x(:,k);x(end:-1:1,k+1)],[y(:,k);y(end:-1:1,k+1)],'r');
% %             %             c=sum(abs(y(:,k)))/max(sum(abs(y)));
% %             %             SH.FaceColor=[c,c,c];
% %             %             SH.EdgeColor='none';
% %             %             hold on
%         end
%         
% %         SH.EdgeColor='none';
% %         c=min(rho)/max(rho);
% %         SH.FaceColor=[0,0,c];
% %         colormap(jet);
%     end
%end
hold off
