# Supplementary material for: Colonoscopy polyp classification via enhanced scattering wavelet Convolutional Neural Network
Source: PLoS One. 2024 Oct 11;19(10):e0302800. doi: 10.1371/journal.pone.0302800 (PMC11469526; doi:10.1371/journal.pone.0302800)
Supplement: S2 File — (ZIP) [file pone.0302800.s002.zip › PolarGraph02.m]

clear all
%RGB=imread('peppers.png');
RGB=imread('FIG4B.bmp');
%RGB_Rf=double(RGB(100:200,100:200,1));
RGB_Rf=double(RGB(1:256,1:256,1));
[RM,RN]=size(RGB_Rf);
% RGB_Rf=reshape(RGB_Rf,1,RM*RN);
% %sf = waveletScattering(SignalLength=RM*RN,SamplingFrequency=RM,InvarianceScale=RN,OversamplingFactor=0);
% sf = waveletScattering(SignalLength=RM*RN);
% Strain = sf.featureMatrix(RGB_Rf);

x = RGB_Rf;
[Wop,filters] = wavelet_factory_2d(size(x));
% [S, U] = scat_freq(X, Wop)
[S,U] = scat(x,Wop);

% % %h=polar([0 2*pi],[0 8]);
% % % h=polar([0 2*pi],[0 8]);
% % % % delete(h);
% % % hold on;
% % [spaths,npaths] = paths(sf);
% % %Strain=Strain(npaths(2)+1:npaths(3),:);
% % Strain=Strain(2:npaths(2)+1,:);
% load scatData
% Strain=scat';
% [N M]=size(Strain);
% Mmax=max(max(Strain));
% Mmin=min(min(Strain));
% %rho=(0:M)/M*(Mmax-Mmin);
% the=(1:M)/M*2*pi;
% rh=(1:M)/M*(Mmax-Mmin);
% h=polar(the,rh);
% delete(h);
% hold on
% % rho=[2 3 4 5];
% % theta=pi/4:pi/36:3*pi/4;
% 
% the=(1:N)/N*2*pi;
% %the=1:N;
% %rho=1:M;
% rho=(1:N)/N*(Mmax-Mmin);
% [TH,R]=ndgrid(the,rh);
% [x,y]=pol2cart(TH,R);
% [XN YN]=size(x);
% d=2;
% c1=x.*Strain;
% for i=1:d:XN
%     for j=1:d:YN
%           %SH=fill([x(i,j); x(i+d,j);x(i+d,j+d);x(i,j+d)],[y(i,j); y(i+d,j);y(i+d,j+d);y(i,j+d)],'b');
%         if i+d<=XN&j+d<=YN 
%            SH=fill([x(i,j); x(i+d,j);x(i+d,j+d);x(i,j+d)],[y(i,j); y(i+d,j);y(i+d,j+d);y(i,j+d)],'b');
%         elseif i+d<=XN
%             SH=fill([x(i,j); x(i+d,j);x(i+d,YN-1);x(i,YN-1)],[y(i,j); y(i+d,j);y(i+d,YN-1);y(i,YN-1)],'g');
%         elseif j+d<=YN
%             SH=fill([x(i,j); x(XN-1,j);x(XN-1,j+d);x(i,j+d)],[y(i,j); y(XN-1,j);y(XN-1,j+d);y(i,j+d)],'m');
%         else
% %             SH=fill([x(i,1); x(1,j);x(1,YN-1);x(i,YN-1)],[y(i,j); y(XN-1,j);y(XN-1,YN-1);y(i,YN-1)],'r');
%         end
%          c=abs((c1(i,j)))/max(max(abs(c1)));
%         %c=abs((Strain(i,j)))/max(max(abs(Strain)));
%         %c=abs(max(Strain(:,j)))/max(max(abs(Strain)));
% %         if c>0.5 
% %             c=1-c;
% %         end
%          c2=abs((y(i,j)))/max(max(abs(y)));
%         %c2=abs(max(Strain(i,:)))/max(max(abs(Strain)));
%         %SH.FaceColor=[c,c,c];
%         SH.FaceColor=[c,c,1-c];
% %         SH.FaceColor=[0.5,0.5,1-c];
% %         SH.FaceColor=[1-c,1-c,1-c];
% %         %SH.FaceColor=[0.2,0.2,1-c];
%         %SH.EdgeColor='none';
%         hold on
%     end
% end
% for j=1:d:YN-1
%           SH=fill([x(1,j); x(XN,j);x(XN,j+1);x(1,j+1)],[y(1,j); y(XN,j);y(XN,j+1);y(1,j+1)],'y');
%           c=abs((c1(i,j)))/max(max(abs(c1)));
%           c2=abs((y(i,j)))/max(max(abs(y)));
%           SH.FaceColor=[c,c,1-c];
% end
% 
% hold off
