# Supplementary material for: Colonoscopy polyp classification via enhanced scattering wavelet Convolutional Neural Network
Source: PLoS One. 2024 Oct 11;19(10):e0302800. doi: 10.1371/journal.pone.0302800 (PMC11469526; doi:10.1371/journal.pone.0302800)
Supplement: S2 File — (ZIP) [file pone.0302800.s002.zip › pooling.m]

function state=pooling(data,pooling_a)
%% 实现取样层pooling操作
[data_row,data_col]=size(data);
[pooling_row,pooling_col]=size(pooling_a);
for m=1:data_col/pooling_col
    for n=1:data_row/pooling_row
        % state(m,n)=sum(sum(data(2*m-1:2*m,2*n-1:2*n).*pooling_a));
        state(m,n)=sum(sum(data(2*n-1:2*n,2*m-1:2*m).*pooling_a));
    end
end
end
