# Supplementary material for: Colonoscopy polyp classification via enhanced scattering wavelet Convolutional Neural Network
Source: PLoS One. 2024 Oct 11;19(10):e0302800. doi: 10.1371/journal.pone.0302800 (PMC11469526; doi:10.1371/journal.pone.0302800)
Supplement: S2 File — (ZIP) [file pone.0302800.s002.zip › ResNet101Colo.m]

function [YPred,accuracy,t]=ResNet101CVC()
tic
% resnet
imds = imageDatastore('D:\教学\数学实验\colonoscopy\TotalImg', ...
    'IncludeSubfolders',true, ...
    'LabelSource','foldernames');
[imdsTrain,imdsValidation] = splitEachLabel(imds,0.8,'randomized');
% lgraph = resnet50('Weights','none');
lgraph = resnet101('Weights','none');
pixelRange = [-30 30];
scaleRange = [0.9 1.1];
imageAugmenter = imageDataAugmenter( ...
    'RandXReflection',true, ...
    'RandXTranslation',pixelRange, ...
    'RandYTranslation',pixelRange, ...
    'RandXScale',scaleRange, ...
    'RandYScale',scaleRange);
inputSize = lgraph.Layers(1).InputSize;
augimdsTrain = augmentedImageDatastore(inputSize(1:2),imdsTrain, ...
    'DataAugmentation',imageAugmenter);
augimdsValidation = augmentedImageDatastore(inputSize(1:2),imdsValidation);
miniBatchSize = 10;
valFrequency = floor(numel(augimdsTrain.Files)/miniBatchSize);
options = trainingOptions('sgdm', ...
    'MiniBatchSize',miniBatchSize, ...
    'MaxEpochs',6, ...
    'InitialLearnRate',3e-3, ...    %default 3e-4
    'Shuffle','every-epoch', ...
    'ValidationData',augimdsValidation, ...
    'ValidationFrequency',valFrequency, ...
    'Verbose',false, ...
    'Plots','training-progress');
% lgraph.Layers(175,1).OutputSize=2;
%% modify fullconn Layer
numClasses=3;
newLearnableLayer = fullyConnectedLayer(numClasses, ...
    'Name','new_fc', ...
    'WeightLearnRateFactor',10, ...
    'BiasLearnRateFactor',10);

lgraph = replaceLayer(lgraph,'fc1000',newLearnableLayer);
newClassLayer = classificationLayer('Name','new_classoutput');
% lgraph = replaceLayer(lgraph,'ClassificationLayer_fc1000',newClassLayer);  %resnet50 network
lgraph = replaceLayer(lgraph,'ClassificationLayer_predictions',newClassLayer);  %resnet101 network

%% begin to train
net = trainNetwork(augimdsTrain,lgraph,options);
[YPred,probs] = classify(net,augimdsValidation);
accuracy = mean(YPred == imdsValidation.Labels);
idx1 = grp2idx(YPred);
idx2 = grp2idx(imdsValidation.Labels);
sum((idx1== idx2)&(idx2==1))/sum(idx2==1)
sum((idx1== idx2)&(idx2==2))/sum(idx2==2)
sum((idx1== idx2)&(idx2==3))/sum(idx2==3)
t=toc;
