# Supplementary material for: Colonoscopy polyp classification via enhanced scattering wavelet Convolutional Neural Network
Source: PLoS One. 2024 Oct 11;19(10):e0302800. doi: 10.1371/journal.pone.0302800 (PMC11469526; doi:10.1371/journal.pone.0302800)
Supplement: S2 File — (ZIP) [file pone.0302800.s002.zip › ResnetALL.m]

[YPred1,accuracy1,t1]=ResNet50CVC();  %RESNET 50
[YPred2,accuracy2,t2]=ResNet101CVC();  %RESNET 101
[YPred3,accuracy3,t3]=RdenseNet50CVC(); %DESENET 201
