# Supplementary material for: Colonoscopy polyp classification via enhanced scattering wavelet Convolutional Neural Network
Source: PLoS One. 2024 Oct 11;19(10):e0302800. doi: 10.1371/journal.pone.0302800 (PMC11469526; doi:10.1371/journal.pone.0302800)
Supplement: S2 File — (ZIP) [file pone.0302800.s002.zip › ResnetALLColo.m]

for k=1:5
    [YPred1,accuracy1(k),t1(k)]=ResNet50Colo();  %RESNET 50
    [YPred2,accuracy2(k),t2(k)]=ResNet101Colo();  %RESNET 101
    [YPred3,accuracy3(k),t3(k)]=RdenseNet50Colo(); %DESENET 201
end
