# Supplementary material for: Colonoscopy polyp classification via enhanced scattering wavelet Convolutional Neural Network
Source: PLoS One. 2024 Oct 11;19(10):e0302800. doi: 10.1371/journal.pone.0302800 (PMC11469526; doi:10.1371/journal.pone.0302800)
Supplement: S2 File — (ZIP) [file pone.0302800.s002.zip › Result_analysis.m]

% for i=1:240
%     if result(i,3)==result(i,2)
%         result(:,4)=1;
%     else
%         result(:,4)=0;
%     end
% end
%% wrongly classified
% ERRk=find(result(:,2)~=result(:,3));
% for k=1:length(ERRk)
%     m(k)= uint8(result(ERRk(k),1)/10000);
%     n(k)=mod(result(ERRk(k),1),1000);
%     image=imread(strcat('D:\教学\数学实验\colonoscopy\TotalImg2\',num2str(m(k)),'_',num2str(n(k)),'.png'));
%     subplot(length(ERRk),1,k);
%     imshow(image);
%     disp(strcat('Predict class is:',num2str(result(ERRk(k),2)),', Ground truth is:',num2str(result(ERRk(k),3))))
% end
% %% correctly classified
% Corrk=find(result(:,2)==result(:,3));
% %for k=1:length(Corrk)
% for k=21:40
%     m(k)= uint8(result(Corrk(k),1)/10000);
%     n(k)=mod(result(Corrk(k),1),1000);
%     image=imread(strcat('D:\教学\数学实验\colonoscopy\TotalImg2\',num2str(m(k)),'_',num2str(n(k)),'.png'));
%     %subplot(uint8(length(Corrk)/10),10,k);
%     switch(m(k))
%         case 1
%             class='hyperplastic';
%         case 3
%             class='adenoma';
%         case 2
%             class='serrated';
%     end
%     subplot(4,5,k-20);
%     imshow(image);
%     title(strcat('Class: ',class,', No. :',num2str(n(k))));
%     %disp(strcat('Predict class is:',num2str(result(Corrk(k),2)),', Ground truth is:',num2str(result(Corrk(k),3))))
% end
%% Fig.10
x=[0 0.25 0.5 0.75 1]
load('D:\教学\数学实验\colonoscopy\lambdaRes.mat')
plot(x,lambdaRes(1,:),'m-o',x,lambdaRes(2,:),'b-s',x,lambdaRes(3,:),'r->',x,lambdaRes(4,:),'c-','linewidth',1.5,...
    'MarkerSize',5,'MarkerFaceColor',[0.7,0.7,1])
cell_string{1}='\fontsize{12}\uparrow';	%<15>
cell_string{2}='\fontsize{14} Optimal value';
cell_string{3}='\fontsize{6}  ';%6磅空行
cell_string{4}=['\fontsize{14}\gamma = 0.5 '];			%显示对应的t值
text(0.5,0.968,cell_string,'Color','k','HorizontalAlignment','Center')
xlabel('\fontsize{14} \bf \gamma \rightarrow')	
ylabel('\fontsize{14} \bf Accuracy \rightarrow')
hold on
plot(0.5,lambdaRes(1,3),'bo','MarkerSize',10,'MarkerFaceColor','m')
plot(0.5,lambdaRes(2,3),'ro','MarkerSize',10,'MarkerFaceColor','b')
plot(0.5,lambdaRes(3,3),'bo','MarkerSize',10,'MarkerFaceColor','r')
plot(0.5,lambdaRes(4,3),'ro','MarkerSize',10,'MarkerFaceColor','c')
hold off


grid on
