# Supplementary material for: Colonoscopy polyp classification via enhanced scattering wavelet Convolutional Neural Network
Source: PLoS One. 2024 Oct 11;19(10):e0302800. doi: 10.1371/journal.pone.0302800 (PMC11469526; doi:10.1371/journal.pone.0302800)
Supplement: S2 File — (ZIP) [file pone.0302800.s002.zip › scatterWav.m]

k=1;
for n=1:5
    for m=0:9
        %读取样本
        train_data=imread(strcat(num2str(m),'_',num2str(n),'.bmp'));
        %Tdata(:,:,k)=train_data;
        train_data=double(train_data);
        Tdata(:,:,k)=train_data;
        XS=reshape(train_data,784,1);
        sf = waveletScattering(SignalLength=784);
        Strain(:,:,k) = sf.featureMatrix(XS);
        k=k+1;
    end
end
