# Supplementary material for: Colonoscopy polyp classification via enhanced scattering wavelet Convolutional Neural Network
Source: PLoS One. 2024 Oct 11;19(10):e0302800. doi: 10.1371/journal.pone.0302800 (PMC11469526; doi:10.1371/journal.pone.0302800)
Supplement: S2 File — (ZIP) [file pone.0302800.s002.zip › TestColo.m]

disp('网络训练完成，开始检验......');
    count=0;
    idk=1;
    for n=testId
        for m=1:3
            %读取测试样本
            test_data=imread(strcat('D:\教学\数学实验\colonoscopy\TotalImg2\',num2str(m),'_',num2str(n),'.png'));
            test_data=double(test_data(:,:,1));
            test_data=imresize(test_data,[28,28]);
            OLD_data=test_data;
            %wavelet layer
            XS=reshape(test_data,784,1);
            %sf = waveletScattering(SignalLength=784);
            test_data = sf.featureMatrix(XS);
            test_data=test_data';
            NewTest=zeros(28);
            N1=test_data(:,1:64);
            N1=reshape(N1,28,16);
            NewTest(:,1:16)=N1;
            NewTest(1:7,17:22)=test_data(:,65:70);
            test_data=OLD_data;
            % 去均值
            %       train_data=wipe_off_average(train_data);
            %前向传递,进入卷积层1
            for k=1:layer_c1_num
                if k<=layer_c1_num/2
                    state_c1(:,:,k)=convolution(test_data,kernel_c1(:,:,k));
                else
                   state_c1(:,:,k)=convolution(NewTest,kernel_c1(:,:,k));
                end
                %进入激励函数
                state_c1(:,:,k)=tanh(state_c1(:,:,k)+bias_c1(1,k));
                %进入pooling1
                state_s1(:,:,k)=pooling(state_c1(:,:,k),pooling_a);
            end
            %进入f1层
            [state_f1_pre,state_f1_temp]=convolution_f1(state_s1,kernel_f1,weight_f1);
            %进入激励函数
            for nn=1:layer_f1_num
                state_f1(1,nn)=tanh(state_f1_pre(:,:,nn)+bias_f1(1,nn));
            end
            %进入softmax层
            for nn=1:layer_output_num
                output(1,nn)=exp(state_f1*weight_output(:,nn))/sum(exp(state_f1*weight_output));
            end
            [p,classify]=max(output);
            PreID(1,idk)=classify-1;
            TruID(1,idk)=m;
            idk=idk+1;
            if (classify==m+1)
                count=count+1;
            end
            fprintf('真实数字为%d  网络标记为%d  概率值为%d \n',m,classify-1,p);
        end
    end
    result=[PreID' TruID'];
