# Supplementary material for: Colonoscopy polyp classification via enhanced scattering wavelet Convolutional Neural Network
Source: PLoS One. 2024 Oct 11;19(10):e0302800. doi: 10.1371/journal.pone.0302800 (PMC11469526; doi:10.1371/journal.pone.0302800)
Supplement: S2 File — (ZIP) [file pone.0302800.s002.zip › TestCVC.m]

count=0;
idk=1;
for n=testId
    for m=0:1
        %读取样本
        train_data=imread(strcat('D:\教学\数学实验\PolyGen2021\PolypGen2021_MultiCenterData_v3\PolypGen2021_MultiCenterData_v3\totalImg\',num2str(m),'_',num2str(n),'.jpg'));
        % train_data=imread(strcat('D:\教学\数学实验\colonoscopy\TotalImg\',num2str(m),'_',num2str(n),'.png'));
        train_data=double(train_data(:,:,1));
        train_data=imresize(train_data,[28,28]);
         %wavelet layer
        XS=reshape(train_data,784,1);
        %sf = waveletScattering(SignalLength=784);
        train_data = sf.featureMatrix(XS);
        train_data=train_data';
        NewTrain=zeros(28);
        N1=train_data(:,1:64);
        N1=reshape(N1,28,16);
        NewTrain(:,1:16)=N1;
        NewTrain(1:7,17:22)=train_data(:,65:70);
        train_data=NewTrain;
        % 去均值
%       train_data=wipe_off_average(train_data);
        %前向传递,进入卷积层1
        for k=1:layer_c1_num
            state_c1(:,:,k)=convolution(train_data,kernel_c1(:,:,k));
            %进入激励函数
            state_c1(:,:,k)=tanh(state_c1(:,:,k)+bias_c1(1,k));
            %进入pooling1
            state_s1(:,:,k)=pooling(state_c1(:,:,k),pooling_a);
        end
        %进入f1层
        [state_f1_pre,state_f1_temp]=convolution_f1(state_s1,kernel_f1,weight_f1);
        %进入激励函数
        for nn=1:layer_f1_num
            state_f1(1,nn)=tanh(state_f1_pre(:,:,nn)+bias_f1(1,nn));
        end
        %进入softmax层
        for nn=1:layer_output_num
            output(1,nn)=exp(state_f1*weight_output(:,nn))/sum(exp(state_f1*weight_output));
        end
        [p,classify]=max(output);
        PreID(1,idk)=classify-1;
        TruID(1,idk)=m;
        idk=idk+1;
        if (classify==m+1)
            count=count+1;
        end
        fprintf('真实数字为%d  网络标记为%d  概率值为%d \n',m,classify-1,p);
    end
end
