# Supplementary material for: Colonoscopy polyp classification via enhanced scattering wavelet Convolutional Neural Network
Source: PLoS One. 2024 Oct 11;19(10):e0302800. doi: 10.1371/journal.pone.0302800 (PMC11469526; doi:10.1371/journal.pone.0302800)
Supplement: S2 File — (ZIP) [file pone.0302800.s002.zip › WaveLetSample.m]

downloadFolder = matlab.internal.examples.downloadSupportFile("audio","FSDD.zip");
dataFolder = tempdir;
unzip(downloadFolder,dataFolder)
dataset = fullfile(dataFolder,"FSDD");
ads = audioDatastore(dataset,IncludeSubfolders=true);
ads.Labels = helpergenLabels(ads);
summary(ads.Labels)
LenSig = zeros(numel(ads.Files),1);
nr = 1;
while hasdata(ads)
    digit = read(ads);
    LenSig(nr) = numel(digit);
    nr = nr+1;
end
reset(ads)
histogram(LenSig)
grid on
xlabel("Signal Length (Samples)")
ylabel("Frequency")
sf = waveletScattering(SignalLength=8192,InvarianceScale=0.22, ...
    SamplingFrequency=8000,OversamplingFactor=2);
rng("default")
ads = shuffle(ads);
[adsTrain,adsTest] = splitEachLabel(ads,0.8);
countEachLabel(adsTrain)
countEachLabel(adsTest)
Xtrain = [];
scatds_Train = transform(adsTrain,@(x)helperReadSPData(x));
while hasdata(scatds_Train)
    smat = read(scatds_Train);
    Xtrain = cat(2,Xtrain,smat);
end
Xtest = [];
scatds_Test = transform(adsTest,@(x)helperReadSPData(x));
while hasdata(scatds_Test)
    smat = read(scatds_Test);
    Xtest = cat(2,Xtest,smat);
end
Strain = sf.featureMatrix(Xtrain);
Stest = sf.featureMatrix(Xtest);
template = templateSVM(...
    KernelFunction="polynomial", ...
    PolynomialOrder=2, ...
    KernelScale="auto", ...
    BoxConstraint=1, ...
    Standardize=true);
classificationSVM = fitcecoc( ...
    TrainFeatures, ...
    adsTrain.Labels, ...
    Learners=template, ...
    Coding="onevsone", ...
    ClassNames=categorical({'0'; '1'; '2'; '3'; '4'; '5'; '6'; '7'; '8'; '9'}));
TrainFeatures = Strain(2:end,:,:);
TrainFeatures = squeeze(mean(TrainFeatures,2))';
TestFeatures = Stest(2:end,:,:);
TestFeatures = squeeze(mean(TestFeatures,2))';
template = templateSVM(...
    KernelFunction="polynomial", ...
    PolynomialOrder=2, ...
    KernelScale="auto", ...
    BoxConstraint=1, ...
    Standardize=true);
classificationSVM = fitcecoc( ...
    TrainFeatures, ...
    adsTrain.Labels, ...
    Learners=template, ...
    Coding="onevsone", ...
    ClassNames=categorical({'0'; '1'; '2'; '3'; '4'; '5'; '6'; '7'; '8'; '9'}));
partitionedModel = crossval(classificationSVM,KFold=5);
[validationPredictions, validationScores] = kfoldPredict(partitionedModel);
validationAccuracy = (1 - kfoldLoss(partitionedModel,LossFun="ClassifError"))*100
predLabels = predict(classificationSVM,TestFeatures);
testAccuracy = sum(predLabels==adsTest.Labels)/numel(predLabels)*100 %#ok<NASGU>
figure(Units="normalized",Position=[0.2 0.2 0.5 0.5])
ccscat = confusionchart(adsTest.Labels,predLabels);
ccscat.Title = "Wavelet Scattering Classification";
ccscat.ColumnSummary = "column-normalized";
ccscat.RowSummary = "row-normalized";
