# Supplementary material for: Colonoscopy polyp classification via enhanced scattering wavelet Convolutional Neural Network
Source: PLoS One. 2024 Oct 11;19(10):e0302800. doi: 10.1371/journal.pone.0302800 (PMC11469526; doi:10.1371/journal.pone.0302800)
Supplement: S2 File — (ZIP) [file pone.0302800.s002.zip › MATLABLeNetColoFeature0723.m]

%%%  matlab实现LeNet-5
%%%  作者：xd.wp
%%%  时间：2016.10.22  14:29
%% 程序说明
%          1、池化（pooling）采用平均2*2
%          2、网络结点数说明：
%                           输入层：28*28
%                           第一层：24*24（卷积）*20
%                           tanh
%                           第二层：12*12（pooling）*20
%                           第三层：100(全连接)
%                           第四层：10(softmax)
%          3、网络训练部分采用800个样本，检验部分采用100个样本
clear all;clc;
% tic;
%for itk=1:5
%% 网络初始化
layer_c1_num=20;
layer_s1_num=20;
layer_f1_num=100;
layer_output_num=3;
%权值调整步进
yita=0.01;
%bias初始化
bias_c1=(2*rand(1,20)-ones(1,20))/sqrt(20);
bias_f1=(2*rand(1,100)-ones(1,100))/sqrt(20);
%卷积核初始化
[kernel_c1,kernel_f1]=init_kernel(layer_c1_num,layer_f1_num);
%pooling核初始化
pooling_a=ones(2,2)/4;
%全连接层的权值
weight_f1=(2*rand(20,100)-ones(20,100))/sqrt(20);
weight_output=(2*rand(100,3)-ones(100,3))/sqrt(100);
%散射小波初始
% sf = waveletScattering(SignalLength=784); % 1-D
sf = waveletScattering2('ImageSize',[28,28]);   %2-D
% rand set TRAIN AND Test ID
%     rand_ID=randperm(1200);
%     trainId=rand_ID(1:960);
%     testId=rand_ID(961:1200);
disp('网络初始化完成......');
%% 开始网络训练
disp('开始网络训练......');
ack=1;
for iter=1:20
    for m=1:3
        for n=1:6
        %读取样本
        train_data=imread(strcat('D:\教学\数学实验\colonoscopy\TotalImg4\img2\',num2str(m),'_',num2str(n),'.png'));
        train_data0=train_data;
        %train_data=imread(strcat(num2str(m),'_',num2str(n),'.bmp'));
        train_data=double(train_data(:,:,1));
        train_data1=double(train_data(:,:,1));
%        figure;
%         imshow(uint8(train_data));
        train_data=imresize(train_data,[28,28]);
        OLDdata=train_data;
        %wavelet layer
%         XS=reshape(train_data,784,1);
%         train_data = sf.featureMatrix(XS);
%         train_data=train_data';
%         NewTrain=zeros(28);
%         N1=train_data(:,1:64);
%         N1=reshape(N1,28,16);
%         NewTrain(:,1:16)=N1;
%         NewTrain(1:7,17:22)=train_data(:,65:70);
        train_data = sf.featureMatrix(train_data);
        NewTrain=reshape(train_data(1:16,:,:),28,28);
        train_data=OLDdata;
        %         train_data=NewTrain;
        % 去均值
        %       train_data=wipe_off_average(train_data);
        %前向传递,进入卷积层1
        for k=1:layer_c1_num
            if k<=layer_c1_num/2
                state_c1(:,:,k)=convolution(train_data,kernel_c1(:,:,k));
            else
                state_c1(:,:,k)=convolution(NewTrain,kernel_c1(:,:,k));
            end
            
            if iter==20
                if k==layer_c1_num/2
%                     figure;
%                     imshow(uint8(train_data0));
                    sc=zeros(24);
                    for i=1:10
                        sc=sc+state_c1(:,:,i);
                    end
                end
                if k==layer_c1_num
                    sc2=zeros(24);
                    for i=1:20
                        sc2=sc2+state_c1(:,:,i);
                    end
                    figure;
                    subplot(2,2,1)
                    imshow(uint8(train_data0));
                    subplot(2,2,3)
                    imshow(uint8(train_data1));
                    subplot(2,2,2)
                    imagesc(sc)
                    colorbar;
                    subplot(2,2,4)
                    imagesc(sc2)
                    colormap(jet);
                    colorbar;
                    shading interp;
                    
                end
                
            
            end
%             if iter==20 & k==layer_c1_num
%                 sc2=zeros(24);
%                 for i=1:20
%                     sc2=sc2+state_c1(:,:,i);
%                 end
%                 figure;
%                 imagesc(sc2)
%                 colormap(jet);
%                 colorbar;
%                 shading interp;
%             end
            
            %进入激励函数
            state_c1(:,:,k)=tanh(state_c1(:,:,k)+bias_c1(1,k));
            %进入pooling1
            state_s1(:,:,k)=pooling(state_c1(:,:,k),pooling_a);
        end
        
        
        
        %进入f1层
        [state_f1_pre,state_f1_temp]=convolution_f1(state_s1,kernel_f1,weight_f1);
        %进入激励函数
        for nn=1:layer_f1_num
            state_f1(1,nn)=tanh(state_f1_pre(:,:,nn)+bias_f1(1,nn));
        end
        %进入softmax层
        for nn=1:layer_output_num
            output(1,nn)=exp(state_f1*weight_output(:,nn))/sum(exp(state_f1*weight_output));
        end
        %% 误差计算部分
        Error_cost(ack)=-output(1,m);
        [acp(ack),classify]=max(output);
        %fprintf('准确率为%d 误差为%d \n',p(ack),Error_cost(ack));
        ack=ack+1;
        %         if (Error_cost<-0.98)
        %             break;
        %         end
        %% 参数调整部分
        [kernel_c1,kernel_f1,weight_f1,weight_output,bias_c1,bias_f1]=CNN_upweight(yita,Error_cost,m,train_data,...
            state_c1,state_s1,...
            state_f1,state_f1_temp,...
            output,...
            kernel_c1,kernel_f1,weight_f1,weight_output,bias_c1,bias_f1);
        end
    end
    iter
end

% if k==layer_c1_num/2
    sc=zeros(24);
    for i=1:10
        sc=sc+state_c1(:,:,i);
    end
    figure;
    imagesc(sc)
    colormap(jet);
    colorbar;
    shading interp;
% end

% if k==layer_c1_num
    sc=zeros(24);
    for i=10:20
        sc=sc+state_c1(:,:,i);
    end
    figure;
    imagesc(sc)
    colormap(jet);
    colorbar;
    shading interp;
% end

%end
%     disp('网络训练完成，开始检验......');
%     count=0;
%     idk=1;
%     for n=testId
%         for m=1:3
%             %读取测试样本
%             test_data=imread(strcat('D:\教学\数学实验\colonoscopy\TotalImg2\',num2str(m),'_',num2str(n),'.png'));
%             test_data=double(test_data(:,:,1));
%             test_data=imresize(test_data,[28,28]);
%             OLD_data=test_data;
%             %wavelet layer
%             XS=reshape(test_data,784,1);
%             %sf = waveletScattering(SignalLength=784);
%             test_data = sf.featureMatrix(XS);
%             test_data=test_data';
%             NewTest=zeros(28);
%             N1=test_data(:,1:64);
%             N1=reshape(N1,28,16);
%             NewTest(:,1:16)=N1;
%             NewTest(1:7,17:22)=test_data(:,65:70);
%             test_data=OLD_data;
%             % 去均值
%             %       train_data=wipe_off_average(train_data);
%             %前向传递,进入卷积层1
%             for k=1:layer_c1_num
%                 if k<=layer_c1_num/2
%                     state_c1(:,:,k)=convolution(test_data,kernel_c1(:,:,k));
%                 else
%                    state_c1(:,:,k)=convolution(NewTest,kernel_c1(:,:,k));
%                 end
%                 %进入激励函数
%                 state_c1(:,:,k)=tanh(state_c1(:,:,k)+bias_c1(1,k));
%                 %进入pooling1
%                 state_s1(:,:,k)=pooling(state_c1(:,:,k),pooling_a);
%             end
%             %进入f1层
%             [state_f1_pre,state_f1_temp]=convolution_f1(state_s1,kernel_f1,weight_f1);
%             %进入激励函数
%             for nn=1:layer_f1_num
%                 state_f1(1,nn)=tanh(state_f1_pre(:,:,nn)+bias_f1(1,nn));
%             end
%             %进入softmax层
%             for nn=1:layer_output_num
%                 output(1,nn)=exp(state_f1*weight_output(:,nn))/sum(exp(state_f1*weight_output));
%             end
%             [p,classify]=max(output);
%             PreID(1,idk)=classify;
%             TruID(1,idk)=m;
%             idk=idk+1;
%             if (classify==m)
%                 count=count+1;
%             end
%             fprintf('真实数字为%d  网络标记为%d  概率值为%d \n',m,classify,p);
%         end
%     end
%     result=[PreID' TruID'];
%     totalacc=sum(result(:,1)==result(:,2))/720
% %     totalacc(itk)=sum(result(:,1)==result(:,2))/240
% %     Hacc(itk)=sum((result(:,1)==result(:,2))&(result(:,1)==1))/sum(result(:,1)==1)
% %     HSen(itk)=sum((result(:,1)==result(:,2))&(result(:,2)==1))/sum(result(:,2)==1)
% %     HSpe(itk)=sum((result(:,1)==result(:,2))&(result(:,2)~=1))/sum(result(:,2)~=1)
% %     Sacc(itk)=sum((result(:,1)==result(:,2))&(result(:,1)==2))/sum(result(:,1)==2)
% %     SSen(itk)=sum((result(:,1)==result(:,2))&(result(:,2)==2))/sum(result(:,2)==2)
% %     SSpe(itk)=sum((result(:,1)==result(:,2))&(result(:,2)~=2))/sum(result(:,2)~=2)
% %     Aacc(itk)=sum((result(:,1)==result(:,2))&(result(:,1)==3))/sum(result(:,1)==3)
% %     ASen(itk)=sum((result(:,1)==result(:,2))&(result(:,2)==3))/sum(result(:,2)==3)
% %     ASpe(itk)=sum((result(:,1)==result(:,2))&(result(:,2)~=3))/sum(result(:,2)~=3)
% %end
% t=toc
