# Supplementary material for: Colonoscopy polyp classification via enhanced scattering wavelet Convolutional Neural Network
Source: PLoS One. 2024 Oct 11;19(10):e0302800. doi: 10.1371/journal.pone.0302800 (PMC11469526; doi:10.1371/journal.pone.0302800)
Supplement: S2 File — (ZIP) [file pone.0302800.s002.zip › MATLABLeNetColo0718.m]

%%%  matlab实现LeNet-5
%%%  作者：xd.wp
%%%  时间：2016.10.22  14:29
%% 程序说明
%          1、池化（pooling）采用平均2*2
%          2、网络结点数说明：
%                           输入层：28*28
%                           第一层：24*24（卷积）*20
%                           tanh
%                           第二层：12*12（pooling）*20
%                           第三层：100(全连接)
%                           第四层：10(softmax)
%          3、网络训练部分采用800个样本，检验部分采用100个样本
clear all;clc;

for itN=5:10
    tic;
    idx = crossvalind('Kfold', 1200, itN);   %itk is N-fold crossvalind N.
    for itk=1:itN
        %% 网络初始化
        layer_c1_num=20;
        layer_s1_num=20;
        layer_f1_num=100;
        layer_output_num=3;
        %权值调整步进
        yita=0.01;
        %bias初始化
        bias_c1=(2*rand(1,20)-ones(1,20))/sqrt(20);
        bias_f1=(2*rand(1,100)-ones(1,100))/sqrt(20);
        %卷积核初始化
        [kernel_c1,kernel_f1]=init_kernel(layer_c1_num,layer_f1_num);
        %pooling核初始化
        pooling_a=ones(2,2)/4;
        %全连接层的权值
        weight_f1=(2*rand(20,100)-ones(20,100))/sqrt(20);
        weight_output=(2*rand(100,3)-ones(100,3))/sqrt(100);
        %散射小波初始
        sf = waveletScattering(SignalLength=784);
        % rand set TRAIN AND Test ID
        %     rand_ID=randperm(1200);
        %     trainId=rand_ID(1:960);
        %     testId=rand_ID(961:1200);
        
        testIdx=(idx==itk);
        trainIdx=~testIdx;
        rand_ID=randperm(1200);
        testId=rand_ID(testIdx);
        trainId=rand_ID(trainIdx);
        
        disp('网络初始化完成......');
        %% 开始网络训练
        disp('开始网络训练......');
        ack=1;
        for iter=1:20
            for n=trainId
                for m=1:3
                    %读取样本
                    train_data=imread(strcat('D:\教学\数学实验\colonoscopy\TotalImg2\',num2str(m),'_',num2str(n),'.png'));
                    %train_data=imread(strcat(num2str(m),'_',num2str(n),'.bmp'));
                    train_data=double(train_data(:,:,1));
                    train_data=imresize(train_data,[28,28]);
                    OLDdata=train_data;
                    %wavelet layer
                    XS=reshape(train_data,784,1);
                    train_data = sf.featureMatrix(XS);
                    train_data=train_data';
                    NewTrain=zeros(28);
                    N1=train_data(:,1:64);
                    N1=reshape(N1,28,16);
                    NewTrain(:,1:16)=N1;
                    NewTrain(1:7,17:22)=train_data(:,65:70);
                    train_data=OLDdata;
                    %         train_data=NewTrain;
                    % 去均值
                    %       train_data=wipe_off_average(train_data);
                    %前向传递,进入卷积层1
                    for k=1:layer_c1_num
                        if k<=layer_c1_num/2
                            state_c1(:,:,k)=convolution(train_data,kernel_c1(:,:,k));
                        else
                            state_c1(:,:,k)=convolution(NewTrain,kernel_c1(:,:,k));
                        end
                        %进入激励函数
                        state_c1(:,:,k)=tanh(state_c1(:,:,k)+bias_c1(1,k));
                        %进入pooling1
                        state_s1(:,:,k)=pooling(state_c1(:,:,k),pooling_a);
                    end
                    %进入f1层
                    [state_f1_pre,state_f1_temp]=convolution_f1(state_s1,kernel_f1,weight_f1);
                    %进入激励函数
                    for nn=1:layer_f1_num
                        state_f1(1,nn)=tanh(state_f1_pre(:,:,nn)+bias_f1(1,nn));
                    end
                    %进入softmax层
                    for nn=1:layer_output_num
                        output(1,nn)=exp(state_f1*weight_output(:,nn))/sum(exp(state_f1*weight_output));
                    end
                    %% 误差计算部分
                    Error_cost(ack)=-output(1,m);
                    [acp(ack),classify]=max(output);
                    %fprintf('准确率为%d 误差为%d \n',p(ack),Error_cost(ack));
                    ack=ack+1;
                    %         if (Error_cost<-0.98)
                    %             break;
                    %         end
                    %% 参数调整部分
                    [kernel_c1,kernel_f1,weight_f1,weight_output,bias_c1,bias_f1]=CNN_upweight(yita,Error_cost,m,train_data,...
                        state_c1,state_s1,...
                        state_f1,state_f1_temp,...
                        output,...
                        kernel_c1,kernel_f1,weight_f1,weight_output,bias_c1,bias_f1);
                end
            end
            iter
        end
        disp('网络训练完成，开始检验......');
        count=0;
        idk=1;
        for n=testId
            for m=1:3
                %读取测试样本
                test_data=imread(strcat('D:\教学\数学实验\colonoscopy\TotalImg2\',num2str(m),'_',num2str(n),'.png'));
                test_data=double(test_data(:,:,1));
                test_data=imresize(test_data,[28,28]);
                OLD_data=test_data;
                %wavelet layer
                XS=reshape(test_data,784,1);
                %sf = waveletScattering(SignalLength=784);
                test_data = sf.featureMatrix(XS);
                test_data=test_data';
                NewTest=zeros(28);
                N1=test_data(:,1:64);
                N1=reshape(N1,28,16);
                NewTest(:,1:16)=N1;
                NewTest(1:7,17:22)=test_data(:,65:70);
                test_data=OLD_data;
                % 去均值
                %       train_data=wipe_off_average(train_data);
                %前向传递,进入卷积层1
                for k=1:layer_c1_num
                    if k<=layer_c1_num/2
                        state_c1(:,:,k)=convolution(test_data,kernel_c1(:,:,k));
                    else
                        state_c1(:,:,k)=convolution(NewTest,kernel_c1(:,:,k));
                    end
                    %进入激励函数
                    state_c1(:,:,k)=tanh(state_c1(:,:,k)+bias_c1(1,k));
                    %进入pooling1
                    state_s1(:,:,k)=pooling(state_c1(:,:,k),pooling_a);
                end
                %进入f1层
                [state_f1_pre,state_f1_temp]=convolution_f1(state_s1,kernel_f1,weight_f1);
                %进入激励函数
                for nn=1:layer_f1_num
                    state_f1(1,nn)=tanh(state_f1_pre(:,:,nn)+bias_f1(1,nn));
                end
                %进入softmax层
                for nn=1:layer_output_num
                    output(1,nn)=exp(state_f1*weight_output(:,nn))/sum(exp(state_f1*weight_output));
                end
                [p,classify]=max(output);
                PreID(1,idk)=classify;
                TruID(1,idk)=m;
                idk=idk+1;
                if (classify==m)
                    count=count+1;
                end
                fprintf('真实数字为%d  网络标记为%d  概率值为%d \n',m,classify,p);
            end
        end
        result=[PreID' TruID'];
        totalacc=sum(result(:,1)==result(:,2))/(length(testId)*3)
        %totalacc(itk)=sum(result(:,1)==result(:,2))/240
        Hacc(itk,itN)=sum((result(:,1)==result(:,2))&(result(:,1)==1))/sum(result(:,1)==1)
        %     HSen(itk)=sum((result(:,1)==result(:,2))&(result(:,2)==1))/sum(result(:,2)==1)
        %     HSpe(itk)=sum((result(:,1)==result(:,2))&(result(:,2)~=1))/sum(result(:,2)~=1)
        Sacc(itk,itN)=sum((result(:,1)==result(:,2))&(result(:,1)==2))/sum(result(:,1)==2)
        %     SSen(itk)=sum((result(:,1)==result(:,2))&(result(:,2)==2))/sum(result(:,2)==2)
        %     SSpe(itk)=sum((result(:,1)==result(:,2))&(result(:,2)~=2))/sum(result(:,2)~=2)
        Aacc(itk,itN)=sum((result(:,1)==result(:,2))&(result(:,1)==3))/sum(result(:,1)==3)
        %     ASen(itk)=sum((result(:,1)==result(:,2))&(result(:,2)==3))/sum(result(:,2)==3)
        %     ASpe(itk)=sum((result(:,1)==result(:,2))&(result(:,2)~=3))/sum(result(:,2)~=3)
    end
    t(itN)=toc
end
